# Supplementary material for: Effects of Short-Term Straw Return and Manure Fertilization on Soil Microorganisms and Soybean Yield in Parent Material of Degraded Black Soil in Northeast China
Source: Microorganisms. 2025 May 15;13(5):1137. doi: 10.3390/microorganisms13051137 (PMC12113669; doi:10.3390/microorganisms13051137)
Supplement: Supplementary file 1 [file microorganisms-13-01137-s001.zip]

Archive with 2 entries (2 files):
- Table S1. the fungal genus.csv
- Table S2. the Bacterial Genus.csv
