# Supplementary material for: Effects of Short-Term Straw Return and Manure Fertilization on Soil Microorganisms and Soybean Yield in Parent Material of Degraded Black Soil in Northeast China
Source: Microorganisms. 2025 May 15;13(5):1137. doi: 10.3390/microorganisms13051137 (PMC12113669; doi:10.3390/microorganisms13051137)
Supplement: Supplementary file 1 [file microorganisms-13-01137-s001.zip › Table S1. the fungal genus.csv]

Domain	Kingdom	Phylum	Class	Order	Family	Genus	Total	Percent	Prevalence
d__Fungi	k__Fungi	p__Basidiomycota	c__Tremellomycetes	o__Cystofilobasidiales	f__Mrakiaceae	g__Tausonia	401247	0.176278706	100%
d__Fungi	k__Fungi	p__Ascomycota	c__Eurotiomycetes	o__Eurotiales	f__Aspergillaceae	g__Penicillium	385129	0.16919763	100%
d__Fungi	k__Fungi	p__Ascomycota	c__Sordariomycetes	o__Hypocreales	f__Nectriaceae	g__Fusarium	179046	0.0786597709875	100%
d__Fungi	k__Fungi	p__Mortierellomycota	c__Mortierellomycetes	o__Mortierellales	f__Mortierellaceae	g__Mortierella	176856	0.0776976445035	100%
d__Fungi	k__Fungi	p__Ascomycota	c__Sordariomycetes	o__Glomerellales	f__Plectosphaerellaceae	g__Lectera	109045	0.0479064303438	100%
d__Fungi	k__Fungi	p__Ascomycota	c__Dothideomycetes	o__Pleosporales	f__Didymellaceae	g__unclassified_f__Didymellaceae	86381	0.0379495195518	100%
d__Fungi	k__Fungi	p__Basidiomycota	c__Agaricomycetes	o__Cantharellales	f__Ceratobasidiaceae	g__Rhizoctonia	59280	0.0260433141435	57.41%
d__Fungi	k__Fungi	p__Ascomycota	c__Dothideomycetes	o__Pleosporales	f__Phaeosphaeriaceae	g__Paraphoma	54196	0.0238097748536	100%
d__Fungi	k__Fungi	p__Ascomycota	c__Sordariomycetes	o__Sordariales	f__Lasiosphaeriaceae	g__Schizothecium	52415	0.0230273331787	100%
d__Fungi	k__Fungi	p__Ascomycota	c__Sordariomycetes	o__Glomerellales	f__Plectosphaerellaceae	g__Plectosphaerella	48381	0.0212550874085	100%
d__Fungi	k__Fungi	p__Ascomycota	c__Leotiomycetes	o__Helotiales	f__unclassified_o__Helotiales	g__unclassified_o__Helotiales	37026	0.0162665274878	100%
d__Fungi	k__Fungi	p__Ascomycota	c__Sordariomycetes	o__Microascales	f__Microascaceae	g__Wardomyces	34475	0.0151458038984	90.74%
d__Fungi	k__Fungi	p__unclassified_k__Fungi	c__unclassified_k__Fungi	o__unclassified_k__Fungi	f__unclassified_k__Fungi	g__unclassified_k__Fungi	27912	0.0122624997364	100%
d__Fungi	k__Fungi	p__Ascomycota	c__Leotiomycetes	o__Helotiales	f__Ploettnerulaceae	g__Cadophora	26301	0.011554744	64.81%
d__Fungi	k__Fungi	p__Ascomycota	c__Leotiomycetes	o__Thelebolales	f__Pseudeurotiaceae	g__Pseudeurotium	26066	0.011451502	55.56%
d__Fungi	k__Fungi	p__Ascomycota	c__Sordariomycetes	o__Hypocreales	f__Nectriaceae	g__Neocosmospora	24255	0.0106558803062	100%
d__Fungi	k__Fungi	p__Basidiomycota	c__Agaricomycetes	o__Agaricales	f__Psathyrellaceae	g__Coprinellus	22215	0.0097596528964	75.93%
d__Fungi	k__Fungi	p__Ascomycota	c__Dothideomycetes	o__Pleosporales	f__Didymellaceae	g__Epicoccum	21669	0.00951978026613	90.74%
d__Fungi	k__Fungi	p__Ascomycota	c__Leotiomycetes	o__Thelebolales	f__Thelebolaceae	g__Thelebolus	21040	0.00924344348144	92.59%
d__Fungi	k__Fungi	p__Ascomycota	c__Leotiomycetes	o__Helotiales	f__Dermateaceae	g__Trichosporiella	20142	0.00884892769026	83.33%
d__Fungi	k__Fungi	p__Ascomycota	c__Dothideomycetes	o__Pleosporales	f__Didymellaceae	g__Boeremia	19057	0.00837225771986	98.15%
d__Fungi	k__Fungi	p__Ascomycota	c__Sordariomycetes	o__unclassified_c__Sordariomycetes	f__unclassified_c__Sordariomycetes	g__unclassified_c__Sordariomycetes	16194	0.00711446405601	94.44%
d__Fungi	k__Fungi	p__Ascomycota	c__Leotiomycetes	o__Thelebolales	f__Pseudeurotiaceae	g__Pseudogymnoascus	15228	0.00669007401784	100%
d__Fungi	k__Fungi	p__Ascomycota	c__Sordariomycetes	o__Microascales	f__Microascaceae	g__Acaulium	13865	0.00609127109649	74.07%
d__Fungi	k__Fungi	p__Mortierellomycota	c__Mortierellomycetes	o__Mortierellales	f__Mortierellaceae	g__Linnemannia	12860	0.00564974729902	85.19%
d__Fungi	k__Fungi	p__Mortierellomycota	c__Mortierellomycetes	o__Mortierellales	f__Mortierellaceae	g__unclassified_f__Mortierellaceae	11761	0.00516692674835	94.44%
d__Fungi	k__Fungi	p__Ascomycota	c__Dothideomycetes	o__Capnodiales	f__Cladosporiaceae	g__Cladosporium	11614	0.00510234565558	100%
d__Fungi	k__Fungi	p__Ascomycota	c__Dothideomycetes	o__Pleosporales	f__unclassified_o__Pleosporales	g__unclassified_o__Pleosporales	11252	0.00494330922306	100%
d__Fungi	k__Fungi	p__Ascomycota	c__Sordariomycetes	o__Sordariales	f__Lasiosphaeriaceae	g__unclassified_f__Lasiosphaeriaceae	9661	0.00424433970885	68.52%
d__Fungi	k__Fungi	p__Chytridiomycota	c__unclassified_p__Chytridiomycota	o__unclassified_p__Chytridiomycota	f__unclassified_p__Chytridiomycota	g__unclassified_p__Chytridiomycota	9425	0.0041406584987	100%
d__Fungi	k__Fungi	p__Ascomycota	c__Sordariomycetes	o__Hypocreales	f__Hypocreaceae	g__Trichoderma	9009	0.00395789839944	100%
d__Fungi	k__Fungi	p__Ascomycota	c__Eurotiomycetes	o__Eurotiales	f__Aspergillaceae	g__Aspergillus	8892	0.00390649712153	100%
d__Fungi	k__Fungi	p__Ascomycota	c__Sordariomycetes	o__Hypocreales	f__Clavicipitaceae	g__Marquandomyces	8435	0.00370572460865	48.15%
d__Fungi	k__Fungi	p__Ascomycota	c__Sordariomycetes	o__Hypocreales	f__Bionectriaceae	g__unclassified_f__Bionectriaceae	7979	0.00350539142293	64.81%
d__Fungi	k__Fungi	p__Ascomycota	c__Sordariomycetes	o__Sordariales	f__Chaetomiaceae	g__Chaetomium	7369	0.00323740185431	48.15%
d__Fungi	k__Fungi	p__Ascomycota	c__Dothideomycetes	o__Pleosporales	f__Didymosphaeriaceae	g__Paraphaeosphaeria	7320	0.00321587482339	90.74%
d__Fungi	k__Fungi	p__Ascomycota	c__Dothideomycetes	o__Pleosporales	f__Didymellaceae	g__Neodidymella	7192	0.0031596409467	70.37%
d__Fungi	k__Fungi	p__Glomeromycota	c__Glomeromycetes	o__Entrophosporales	f__Entrophosporaceae	g__Entrophospora	7090	0.00311482957621	100%
d__Fungi	k__Fungi	p__Ascomycota	c__Pezizomycetes	o__Pezizales	f__Pseudombrophilaceae	g__Pseudombrophila	6688	0.00293822005722	62.96%
d__Fungi	k__Fungi	p__Ascomycota	c__Sordariomycetes	o__Sordariales	f__Chaetomiaceae	g__Botryotrichum	6086	0.0026737451059	55.56%
d__Fungi	k__Fungi	p__Ascomycota	c__Sordariomycetes	o__Sordariales	f__Lasiosphaeriaceae	g__Apodus	5954	0.00261575392056	38.89%
d__Fungi	k__Fungi	p__Ascomycota	c__Sordariomycetes	o__Hypocreales	f__Nectriaceae	g__Fusicolla	5866	0.00257709313033	88.89%
d__Fungi	k__Fungi	p__Basidiomycota	c__Tremellomycetes	o__Tremellales	f__Bulleribasidiaceae	g__Hannaella	5748	0.00252525252525	40.74%
d__Fungi	k__Fungi	p__Ascomycota	c__Sordariomycetes	o__Sordariales	f__unclassified_o__Sordariales	g__unclassified_o__Sordariales	5673	0.00249230298813	64.81%
d__Fungi	k__Fungi	p__Ascomycota	c__Pezizomycetes	o__Pezizales	f__Pyronemataceae	g__Cheilymenia	5539	0.00243343314846	25.93%
d__Fungi	k__Fungi	p__Basidiomycota	c__Agaricomycetes	o__unclassified_c__Agaricomycetes	f__unclassified_c__Agaricomycetes	g__unclassified_c__Agaricomycetes	5419	0.00238071388906	62.96%
d__Fungi	k__Fungi	p__Basidiomycota	c__Agaricomycetes	o__Auriculariales	f__Auriculariales_fam_Incertae_sedis	g__Oliveonia	5194	0.00228186527769	27.78%
d__Fungi	k__Fungi	p__Ascomycota	c__Dothideomycetes	o__Pleosporales	f__Pleosporaceae	g__Alternaria	5190	0.00228010796904	83.33%
d__Fungi	k__Fungi	p__Ascomycota	c__unclassified_p__Ascomycota	o__unclassified_p__Ascomycota	f__unclassified_p__Ascomycota	g__unclassified_p__Ascomycota	5169	0.00227088209865	100%
d__Fungi	k__Fungi	p__Ascomycota	c__Sordariomycetes	o__Hypocreales	f__Bionectriaceae	g__Bionectria	4954	0.00217642675889	72.22%
d__Fungi	k__Fungi	p__Ascomycota	c__Sordariomycetes	o__Hypocreales	f__Bionectriaceae	g__Caespitomonium	4856	0.00213337269705	87.04%
d__Fungi	k__Fungi	p__Ascomycota	c__Sordariomycetes	o__Microascales	f__Microascaceae	g__Lophotrichus	4803	0.00211008835748	53.70%
d__Fungi	k__Fungi	p__Ascomycota	c__Leotiomycetes	o__Helotiales	f__Myxotrichaceae	g__Oidiodendron	4713	0.00207054891293	74.07%
d__Fungi	k__Fungi	p__Ascomycota	c__Dothideomycetes	o__Pleosporales	f__Pleosporaceae	g__Curvularia	4535	0.00199234867815	90.74%
d__Fungi	k__Fungi	p__Ascomycota	c__Sordariomycetes	o__Microascales	f__Microascaceae	g__Microascus	4328	0.00190140795569	40.74%
d__Fungi	k__Fungi	p__Ascomycota	c__Dothideomycetes	o__Pleosporales	f__Torulaceae	g__Torula	4004	0.00175906595531	62.96%
d__Fungi	k__Fungi	p__Ascomycota	c__Dothideomycetes	o__Pleosporales	f__Periconiaceae	g__Periconia	3620	0.00159036432523	75.93%
d__Fungi	k__Fungi	p__Ascomycota	c__Sordariomycetes	o__Sordariales	f__Chaetomiaceae	g__Trichocladium	3490	0.00153325179421	83.33%
d__Fungi	k__Fungi	p__Chytridiomycota	c__Spizellomycetes	o__Spizellomycetales	f__Spizellomycetales_fam_Incertae_sedis	g__Spizellomycetales_gen_Incertae_sedis	3463	0.00152138996085	87.04%
d__Fungi	k__Fungi	p__Basidiomycota	c__Agaricomycetes	o__Sebacinales	f__Serendipitaceae	g__Serendipita	3446	0.0015139213991	38.89%
d__Fungi	k__Fungi	p__Ascomycota	c__Eurotiomycetes	o__Eurotiales	f__Aspergillaceae	g__Talaromyces	3437	0.00150996745464	92.59%
d__Fungi	k__Fungi	p__Ascomycota	c__Sordariomycetes	o__Chaetosphaeriales	f__Chaetosphaeriaceae	g__Chloridium	3363	0.00147745724468	79.63%
d__Fungi	k__Fungi	p__Mortierellomycota	c__Mortierellomycota_cls_Incertae_sedis	o__Mortierellomycota_ord_Incertae_sedis	f__Mortierellomycota_fam_Incertae_sedis	g__Mortierellomycota_gen_Incertae_sedis	3288	0.00144450770756	25.93%
d__Fungi	k__Fungi	p__Ascomycota	c__Eurotiomycetes	o__Eurotiales	f__Trichocomaceae	g__Sagenomella	3197	0.00140452893584	61.11%
d__Fungi	k__Fungi	p__Ascomycota	c__Dothideomycetes	o__Dothideomycetes_ord_Incertae_sedis	f__Eremomycetaceae	g__Arthrographis	3195	0.00140365028152	37.04%
d__Fungi	k__Fungi	p__Ascomycota	c__Pezizomycetes	o__Pezizales	f__Pezizales_fam_Incertae_sedis	g__Pezizales_gen_Incertae_sedis	3159	0.0013878345037	42.59%
d__Fungi	k__Fungi	p__Ascomycota	c__Pezizomycetes	o__Pezizales	f__Pezizaceae	g__unclassified_f__Pezizaceae	3106	0.00136455016413	44.44%
d__Fungi	k__Fungi	p__Ascomycota	c__Sordariomycetes	o__Sordariales	f__Chaetomiaceae	g__unclassified_f__Chaetomiaceae	2938	0.00129074320097	42.59%
d__Fungi	k__Fungi	p__Ascomycota	c__Dothideomycetes	o__Pleosporales	f__Amniculicolaceae	g__Murispora	2881	0.00126570155276	44.44%
d__Fungi	k__Fungi	p__Fungi_phy_Incertae_sedis	c__Fungi_cls_Incertae_sedis	o__Fungi_ord_Incertae_sedis	f__Fungi_fam_Incertae_sedis	g__Fungi_gen_Incertae_sedis	2876	0.00126350491695	96.30%
d__Fungi	k__Fungi	p__Ascomycota	c__Sordariomycetes	o__Xylariales	f__Amphisphaeriaceae	g__Microdochium	2815	0.00123670596009	79.63%
d__Fungi	k__Fungi	p__Ascomycota	c__Sordariomycetes	o__Myrmecridiales	f__Myrmecridiaceae	g__Myrmecridium	2802	0.00123099470699	53.70%
d__Fungi	k__Fungi	p__Basidiomycota	c__Tremellomycetes	o__Cystofilobasidiales	f__Mrakiaceae	g__Mrakia	2791	0.00122616210821	87.04%
d__Fungi	k__Fungi	p__Ascomycota	c__Sordariomycetes	o__Glomerellales	f__Plectosphaerellaceae	g__Gibellulopsis	2695	0.00118398670069	88.89%
d__Fungi	k__Fungi	p__Ascomycota	c__Dothideomycetes	o__Pleosporales	f__Phaeosphaeriaceae	g__Phaeosphaeria	2536	0.00111413368198	75.93%
d__Fungi	k__Fungi	p__Ascomycota	c__Eurotiomycetes	o__Chaetothyriales	f__Herpotrichiellaceae	g__Exophiala	2334	0.00102538959533	96.30%
d__Fungi	k__Fungi	p__Ascomycota	c__Dothideomycetes	o__Pleosporales	f__Corynesporascaceae	g__Corynespora	2326	0.00102187497803	64.81%
d__Fungi	k__Fungi	p__Ascomycota	c__Dothideomycetes	o__Pleosporales	f__Cucurbitariaceae	g__Pyrenochaeta	2318	0.00101836036074	29.63%
d__Fungi	k__Fungi	p__Ascomycota	c__Dothideomycetes	o__Mycosphaerellales	f__Mycosphaerellaceae	g__unclassified_f__Mycosphaerellaceae	2286	0.00100430189157	66.67%
d__Fungi	k__Fungi	p__Ascomycota	c__Sordariomycetes	o__Hypocreales	f__unclassified_o__Hypocreales	g__unclassified_o__Hypocreales	2216	0.00097354899025	70.37%
d__Fungi	k__Fungi	p__Ascomycota	c__Dothideomycetes	o__Pleosporales	f__Leptosphaeriaceae	g__Leptosphaeria	2156	0.000947189360551	70.37%
d__Fungi	k__Fungi	p__Chytridiomycota	c__Spizellomycetes	o__Spizellomycetales	f__unclassified_o__Spizellomycetales	g__unclassified_o__Spizellomycetales	2044	0.000897984718444	53.70%
d__Fungi	k__Fungi	p__Ascomycota	c__Sordariomycetes	o__Microascales	f__Microascaceae	g__Kernia	2040	0.000896227409797	37.04%
d__Fungi	k__Fungi	p__Ascomycota	c__Orbiliomycetes	o__Orbiliales	f__unclassified_o__Orbiliales	g__unclassified_o__Orbiliales	1993	0.000875579033199	29.63%
d__Fungi	k__Fungi	p__Ascomycota	c__Sordariomycetes	o__Glomerellales	f__Plectosphaerellaceae	g__Chordomyces	1969	0.000865035181319	70.37%
d__Fungi	k__Fungi	p__Chytridiomycota	c__Rhizophlyctidomycetes	o__Rhizophlyctidales	f__Rhizophlyctidaceae	g__Rhizophlyctis	1965	0.000863277872672	72.22%
d__Fungi	k__Fungi	p__Ascomycota	c__Dothideomycetes	o__Pleosporales	f__Melanommataceae	g__Alpinaria	1884	0.000827692372578	40.74%
d__Fungi	k__Fungi	p__Basidiomycota	c__Agaricomycetes	o__Agaricales	f__Entolomataceae	g__Entoloma	1787	0.000785077637896	12.96%
d__Fungi	k__Fungi	p__Basidiomycota	c__Tremellomycetes	o__Tremellales	f__Bulleribasidiaceae	g__Vishniacozyma	1755	0.000771019168723	77.78%
d__Fungi	k__Fungi	p__Basidiomycota	c__Agaricomycetes	o__Agaricales	f__Bolbitiaceae	g__Conocybe	1736	0.000762671952651	46.30%
d__Fungi	k__Fungi	p__Ascomycota	c__Sordariomycetes	o__Hypocreales	f__Ophiocordycipitaceae	g__Purpureocillium	1635	0.000718299909323	59.26%
d__Fungi	k__Fungi	p__Ascomycota	c__Sordariomycetes	o__Sordariales	f__Sordariaceae	g__Sordaria	1626	0.000714345964868	22.22%
d__Fungi	k__Fungi	p__Basidiomycota	c__Tremellomycetes	o__Filobasidiales	f__Piskurozymaceae	g__Solicoccozyma	1597	0.00070160547718	98.15%
d__Fungi	k__Fungi	p__Chytridiomycota	c__Spizellomycetes	o__Spizellomycetales	f__Spizellomycetaceae	g__Spizellomycetaceae_gen_Incertae_sedis	1507	0.00066206603263	22.22%
d__Fungi	k__Fungi	p__Ascomycota	c__Leotiomycetes	o__Helotiales	f__Myxotrichaceae	g__Myxotrichaceae_gen_Incertae_sedis	1490	0.000654597470881	33.33%
d__Fungi	k__Fungi	p__Basidiomycota	c__Agaricomycetes	o__Agaricales	f__Typhulaceae	g__Typhula	1412	0.000620329952271	61.11%
d__Fungi	k__Fungi	p__Ascomycota	c__Sordariomycetes	o__Hypocreales	f__Nectriaceae	g__Dactylonectria	1377	0.000604953501613	61.11%
d__Fungi	k__Fungi	p__Ascomycota	c__Sordariomycetes	o__Sordariales	f__Chaetomiaceae	g__Mycothermus	1337	0.000587380415147	33.33%
d__Fungi	k__Fungi	p__Ascomycota	c__Sordariomycetes	o__Hypocreales	f__Stachybotryaceae	g__unclassified_f__Stachybotryaceae	1300	0.000571125310165	83.33%
d__Fungi	k__Fungi	p__Ascomycota	c__Dothideomycetes	o__Pleosporales	f__Sporormiaceae	g__Sporormiella	1296	0.000569368001518	81.48%
d__Fungi	k__Fungi	p__Ascomycota	c__Dothideomycetes	o__Pleosporales	f__Phaeosphaeriaceae	g__Neosetophoma	1285	0.00056453540274	74.07%
d__Fungi	k__Fungi	p__Ascomycota	c__Sordariomycetes	o__Sordariales	f__Lasiosphaeriaceae	g__Lasiosphaeriaceae_gen_Incertae_sedis	1262	0.000554430878022	37.04%
d__Fungi	k__Fungi	p__Ascomycota	c__Dothideomycetes	o__Venturiales	f__Venturiaceae	g__Tyrannosorus	1259	0.000553112896537	75.93%
d__Fungi	k__Fungi	p__Ascomycota	c__Eurotiomycetes	o__Chaetothyriales	f__Herpotrichiellaceae	g__Phialophora	1225	0.00053817577304	42.59%
d__Fungi	k__Fungi	p__Ascomycota	c__Sordariomycetes	o__Hypocreales	f__Nectriaceae	g__Neonectria	1204	0.000528949902645	75.93%
d__Fungi	k__Fungi	p__Basidiomycota	c__Agaricomycetes	o__Auriculariales	f__unclassified_o__Auriculariales	g__unclassified_o__Auriculariales	1155	0.000507422871723	50%
d__Fungi	k__Fungi	p__Ascomycota	c__Dothideomycetes	o__Pleosporales	f__Pleosporales_fam_Incertae_sedis	g__Pseudorobillarda	1145	0.000503029600107	57.41%
d__Fungi	k__Fungi	p__Ascomycota	c__Sordariomycetes	o__Coniochaetales	f__Coniochaetaceae	g__Lecythophora	1103	0.000484577859317	83.33%
d__Fungi	k__Fungi	p__Ascomycota	c__Sordariomycetes	o__Amphisphaeriales	f__Pestalotiopsidaceae	g__Neopestalotiopsis	1100	0.000483259877832	50%
d__Fungi	k__Fungi	p__Ascomycota	c__Sordariomycetes	o__Microascales	f__Microascaceae	g__Cephalotrichum	1095	0.000481063242024	59.26%
d__Fungi	k__Fungi	p__Rozellomycota	c__Rozellomycotina_cls_Incertae_sedis	o__GS10	f__GS10_fam_Incertae_sedis	g__GS10_gen_Incertae_sedis	1021	0.00044855303206	16.67%
d__Fungi	k__Fungi	p__Ascomycota	c__Dothideomycetes	o__Pleosporales	f__Torulaceae	g__Dendryphion	988	0.000434055235725	61.11%
d__Fungi	k__Fungi	p__Chytridiomycota	c__GS13	o__GS13_ord_Incertae_sedis	f__GS13_fam_Incertae_sedis	g__GS13_gen_Incertae_sedis	984	0.000432297927079	57.41%
d__Fungi	k__Fungi	p__Ascomycota	c__Dothideomycetes	o__Pleosporales	f__Sporormiaceae	g__Preussia	921	0.000404620315894	72.22%
d__Fungi	k__Fungi	p__Mucoromycota	c__Endogonomycetes	o__Endogonomycetes_ord_Incertae_sedis	f__Endogonomycetes_fam_Incertae_sedis	g__Endogonomycetes_gen_Incertae_sedis	914	0.000401545025762	31.48%
d__Fungi	k__Fungi	p__Ascomycota	c__Eurotiomycetes	o__Eurotiales	f__Trichocomaceae	g__Thermomyces	909	0.000399348389954	42.59%
d__Fungi	k__Fungi	p__Basidiomycota	c__Wallemiomycetes	o__Wallemiales	f__Wallemiaceae	g__Wallemia	904	0.000397151754145	51.85%
d__Fungi	k__Fungi	p__Basidiomycota	c__Agaricomycetes	o__Agaricales	f__Lycoperdaceae	g__Lycoperdon	881	0.000387047229427	57.41%
d__Fungi	k__Fungi	p__Ascomycota	c__Sordariomycetes	o__Sordariales	f__Bombardiaceae	g__Ramophialophora	876	0.000384850593619	24.07%
d__Fungi	k__Fungi	p__Chytridiomycota	c__Spizellomycetes	o__Spizellomycetales	f__Powellomycetaceae	g__Geranomyces	870	0.000382214630649	66.67%
d__Fungi	k__Fungi	p__Ascomycota	c__Sordariomycetes	o__Branch06	f__Branch06_fam_Incertae_sedis	g__Branch06_gen_Incertae_sedis	867	0.000380896649164	35.19%
d__Fungi	k__Fungi	p__Ascomycota	c__Dothideomycetes	o__Pleosporales	f__Sporormiaceae	g__Westerdykella	860	0.000377821359032	31.48%
d__Fungi	k__Fungi	p__Ascomycota	c__Dothideomycetes	o__Pleosporales	f__Didymosphaeriaceae	g__Pseudopithomyces	836	0.000367277507152	50%
d__Fungi	k__Fungi	p__Ascomycota	c__Pezizomycetes	o__Pezizales	f__Pyronemataceae	g__unclassified_f__Pyronemataceae	794	0.000348825766362	31.48%
d__Fungi	k__Fungi	p__Ascomycota	c__Sordariomycetes	o__Microascales	f__Microascaceae	g__unclassified_f__Microascaceae	783	0.000343993167584	35.19%
d__Fungi	k__Fungi	p__Ascomycota	c__Sordariomycetes	o__Sordariales	f__Lasiosphaeriaceae	g__Cercophora	760	0.000333888642866	22.22%
d__Fungi	k__Fungi	p__Olpidiomycota	c__Olpidiomycetes	o__Olpidiales	f__Olpidiaceae	g__Olpidiaceae_gen_Incertae_sedis	730	0.000320708828016	11.11%
d__Fungi	k__Fungi	p__Basidiomycota	c__Agaricostilbomycetes	o__Agaricostilbales	f__Chionosphaeraceae	g__Kurtzmanomyces	727	0.000319390846531	51.85%
d__Fungi	k__Fungi	p__Basidiomycota	c__Agaricomycetes	o__Polyporales	f__Ganodermataceae	g__Ganodermataceae_gen_Incertae_sedis	724	0.000318072865046	81.48%
d__Fungi	k__Fungi	p__Basidiomycota	c__Tremellomycetes	o__unclassified_c__Tremellomycetes	f__unclassified_c__Tremellomycetes	g__unclassified_c__Tremellomycetes	712	0.000312800939106	35.19%
d__Fungi	k__Fungi	p__Ascomycota	c__Sordariomycetes	o__Coniochaetales	f__Coniochaetaceae	g__unclassified_f__Coniochaetaceae	682	0.000299621124256	25.93%
d__Fungi	k__Fungi	p__Chytridiomycota	c__Spizellomycetes	o__Spizellomycetales	f__Spizellomycetaceae	g__Spizellomyces	679	0.000298303142771	29.63%
d__Fungi	k__Fungi	p__Ascomycota	c__Eurotiomycetes	o__Chaetothyriales	f__Trichomeriaceae	g__Knufia	674	0.000296106506962	75.93%
d__Fungi	k__Fungi	p__Ascomycota	c__Sordariomycetes	o__Hypocreales	f__Stachybotryaceae	g__Stachybotrys	654	0.000287319963729	46.30%
d__Fungi	k__Fungi	p__Ascomycota	c__Eurotiomycetes	o__Chaetothyriales	f__Herpotrichiellaceae	g__Cladophialophora	653	0.000286880636567	61.11%
d__Fungi	k__Fungi	p__Glomeromycota	c__Glomeromycetes	o__Glomerales	f__Glomeraceae	g__Funneliformis	653	0.000286880636567	12.96%
d__Fungi	k__Fungi	p__Ascomycota	c__Sordariomycetes	o__Xylariales	f__Sporocadaceae	g__Robillarda	640	0.000281169383466	55.56%
d__Fungi	k__Fungi	p__Ascomycota	c__Dothideomycetes	o__Pleosporales	f__Pleosporaceae	g__Edenia	637	0.000279851401981	33.33%
d__Fungi	k__Fungi	p__Ascomycota	c__Dothideomycetes	o__Pleosporales	f__Phaeosphaeriaceae	g__Leptospora	629	0.000276336784688	44.44%
d__Fungi	k__Fungi	p__Basidiomycota	c__Tremellomycetes	o__Filobasidiales	f__Filobasidiaceae	g__Naganishia	621	0.000272822167394	66.67%
d__Fungi	k__Fungi	p__Ascomycota	c__Sordariomycetes	o__Sordariales	f__Podosporaceae	g__Cladorrhinum	610	0.000267989568616	7.41%
d__Fungi	k__Fungi	p__Chytridiomycota	c__Rhizophlyctidomycetes	o__Rhizophlyctidales	f__Rhizophlyctidaceae	g__Rhizophlyctidaceae_gen_Incertae_sedis	600	0.000263596296999	38.89%
d__Fungi	k__Fungi	p__Chytridiomycota	c__Rhizophlyctidomycetes	o__Rhizophlyctidales	f__Rhizophlyctidales_fam_Incertae_sedis	g__Rhizophlyctidales_gen_Incertae_sedis	600	0.000263596296999	59.26%
d__Fungi	k__Fungi	p__Chytridiomycota	c__Spizellomycetes	o__Spizellomycetales	f__Powellomycetaceae	g__Fimicolochytrium	597	0.000262278315514	42.59%
d__Fungi	k__Fungi	p__Basidiomycota	c__Tremellomycetes	o__Tremellales	f__Rhynchogastremataceae	g__Papiliotrema	594	0.000260960334029	59.26%
d__Fungi	k__Fungi	p__Basidiomycota	c__Agaricomycetes	o__Agaricales	f__Stephanosporaceae	g__Myriococcum	591	0.000259642352544	11.11%
d__Fungi	k__Fungi	p__Ascomycota	c__Sordariomycetes	o__Xylariales	f__Bartaliniaceae	g__unclassified_f__Bartaliniaceae	585	0.000257006389574	59.26%
d__Fungi	k__Fungi	p__Ascomycota	c__Dothideomycetes	o__Dothideomycetes_ord_Incertae_sedis	f__Eremomycetaceae	g__unclassified_f__Eremomycetaceae	581	0.000255249080928	38.89%
d__Fungi	k__Fungi	p__Basidiomycota	c__Agaricomycetes	o__Cantharellales	f__Ceratobasidiaceae	g__unclassified_f__Ceratobasidiaceae	577	0.000253491772281	11.11%
d__Fungi	k__Fungi	p__Basidiomycota	c__Microbotryomycetes	o__Microbotryomycetes_ord_Incertae_sedis	f__Chrysozymaceae	g__Sampaiozyma	552	0.000242508593239	70.37%
d__Fungi	k__Fungi	p__Ascomycota	c__Dothideomycetes	o__Pleosporales	f__Phaeosphaeriaceae	g__Setophoma	551	0.000242069266078	35.19%
d__Fungi	k__Fungi	p__Ascomycota	c__Leotiomycetes	o__Helotiales	f__Helotiaceae	g__unclassified_f__Helotiaceae	546	0.000239872630269	9.26%
d__Fungi	k__Fungi	p__Ascomycota	c__Pezizomycotina_cls_Incertae_sedis	o__Pezizomycotina_ord_Incertae_sedis	f__Pezizomycotina_fam_Incertae_sedis	g__Belemnospora	534	0.000234600704329	42.59%
d__Fungi	k__Fungi	p__Ascomycota	c__Sordariomycetes	o__Hypocreales	f__Nectriaceae	g__Nectria	532	0.000233722050006	31.48%
d__Fungi	k__Fungi	p__Rozellomycota	c__Rozellomycotina_cls_Incertae_sedis	o__GS11	f__GS11_fam_Incertae_sedis	g__GS11_gen_Incertae_sedis	532	0.000233722050006	27.78%
d__Fungi	k__Fungi	p__Ascomycota	c__Sordariomycetes	o__Sordariales	f__Chaetomiaceae	g__Zopfiella	524	0.000230207432713	20.37%
d__Fungi	k__Fungi	p__Ascomycota	c__Leotiomycetes	o__Thelebolales	f__Pseudeurotiaceae	g__Leuconeurospora	520	0.000228450124066	68.52%
d__Fungi	k__Fungi	p__Ascomycota	c__Pezizomycotina_cls_Incertae_sedis	o__Pezizomycotina_ord_Incertae_sedis	f__Pezizomycotina_fam_Incertae_sedis	g__Hormiactis	510	0.000224056852449	24.07%
d__Fungi	k__Fungi	p__Ascomycota	c__Dothideomycetes	o__Pleosporales	f__Melanommataceae	g__Pleotrichocladium	493	0.000216588290701	68.52%
d__Fungi	k__Fungi	p__Ascomycota	c__Sordariomycetes	o__Sordariales	f__Chaetomiaceae	g__Humicola	457	0.000200772512881	50%
d__Fungi	k__Fungi	p__Ascomycota	c__Eurotiomycetes	o__Onygenales	f__Onygenaceae	g__Chrysosporium	454	0.000199454531396	44.44%
d__Fungi	k__Fungi	p__Basidiomycota	c__Agaricomycetes	o__Cantharellales	f__Ceratobasidiaceae	g__Ceratobasidiaceae_gen_Incertae_sedis	442	0.000194182605456	9.26%
d__Fungi	k__Fungi	p__Ascomycota	c__Dothideomycetes	o__Mycosphaerellales	f__Mycosphaerellaceae	g__Cercospora	436	0.000191546642486	42.59%
d__Fungi	k__Fungi	p__Ascomycota	c__Sordariomycetes	o__Hypocreales	f__Nectriaceae	g__unclassified_f__Nectriaceae	433	0.000190228661001	24.07%
d__Fungi	k__Fungi	p__Ascomycota	c__Sordariomycetes	o__Coniochaetales	f__Coniochaetaceae	g__Coniochaeta	425	0.000186714043708	68.52%
d__Fungi	k__Fungi	p__Ascomycota	c__Dothideomycetes	o__Pleosporales	f__Sporormiaceae	g__unclassified_f__Sporormiaceae	414	0.000181881444929	16.67%
d__Fungi	k__Fungi	p__Chytridiomycota	c__Rhizophlyctidomycetes	o__Rhizophlyctidales	f__Sonoraphlyctidaceae	g__Sonoraphlyctis	409	0.000179684809121	9.26%
d__Fungi	k__Fungi	p__Ascomycota	c__Sordariomycetes	o__Hypocreales	f__Nectriaceae	g__Thelonectria	404	0.000177488173313	33.33%
d__Fungi	k__Fungi	p__Chytridiomycota	c__Lobulomycetes	o__Lobulomycetales	f__Lobulomycetales_fam_Incertae_sedis	g__Lobulomycetales_gen_Incertae_sedis	400	0.000175730864666	31.48%
d__Fungi	k__Fungi	p__Ascomycota	c__Sordariomycetes	o__Hypocreales	f__Stachybotryaceae	g__Striatibotrys	398	0.000174852210343	51.85%
d__Fungi	k__Fungi	p__Ascomycota	c__Sordariomycetes	o__Trichosphaeriales	f__Trichosphaeriaceae	g__Nigrospora	387	0.000170019611564	29.63%
d__Fungi	k__Fungi	p__Ascomycota	c__Dothideomycetes	o__Pleosporales	f__Pleosporaceae	g__Exserohilum	378	0.00016606566711	44.44%
d__Fungi	k__Fungi	p__Ascomycota	c__Sordariomycetes	o__Glomerellales	f__Glomerellaceae	g__Colletotrichum	377	0.000165626339948	42.59%
d__Fungi	k__Fungi	p__Basidiomycota	c__Tremellomycetes	o__Filobasidiales	f__Filobasidiaceae	g__Filobasidium	372	0.00016342970414	53.70%
d__Fungi	k__Fungi	p__Ascomycota	c__Sordariomycetes	o__Hypocreales	f__Cordycipitaceae	g__Beauveria	366	0.00016079374117	14.81%
d__Fungi	k__Fungi	p__Ascomycota	c__Orbiliomycetes	o__Orbiliales	f__Orbiliaceae	g__Arthrobotrys	365	0.000160354414008	22.22%
d__Fungi	k__Fungi	p__Ascomycota	c__Sordariomycetes	o__Microascales	f__Microascaceae	g__Pithoascus	331	0.000145417290511	31.48%
d__Fungi	k__Fungi	p__Ascomycota	c__Sordariomycetes	o__Microascales	f__Microascaceae	g__Scopulariopsis	327	0.000143659981865	11.11%
d__Fungi	k__Fungi	p__Ascomycota	c__Sordariomycetes	o__Sordariales	f__Chaetomiaceae	g__Melanocarpus	326	0.000143220654703	37.04%
d__Fungi	k__Fungi	p__Ascomycota	c__Sordariomycetes	o__Microascales	f__Microascaceae	g__Gamsia	323	0.000141902673218	38.89%
d__Fungi	k__Fungi	p__Ascomycota	c__Dothideomycetes	o__Pleosporales	f__Lentitheciaceae	g__Poaceascoma	322	0.000141463346056	33.33%
d__Fungi	k__Fungi	p__Ascomycota	c__Dothideomycetes	o__Pleosporales	f__Phaeosphaeriaceae	g__unclassified_f__Phaeosphaeriaceae	315	0.000138388055925	46.30%
d__Fungi	k__Fungi	p__Ascomycota	c__Dothideomycetes	o__Venturiales	f__Sympoventuriaceae	g__Scolecobasidium	311	0.000136630747278	37.04%
d__Fungi	k__Fungi	p__Ascomycota	c__Pezizomycotina_cls_Incertae_sedis	o__Pezizomycotina_ord_Incertae_sedis	f__Pezizomycotina_fam_Incertae_sedis	g__Tricellula	304	0.000133555457146	31.48%
d__Fungi	k__Fungi	p__Ascomycota	c__Sordariomycetes	o__Hypocreales	f__Bionectriaceae	g__Clonostachys	299	0.000131358821338	46.30%
d__Fungi	k__Fungi	p__Ascomycota	c__Leotiomycetes	o__Helotiales	f__Calloriaceae	g__Populomyces	296	0.000130040839853	31.48%
d__Fungi	k__Fungi	p__Basidiomycota	c__Agaricomycetes	o__Agaricales	f__Nidulariaceae	g__Cyathus	289	0.000126965549721	12.96%
d__Fungi	k__Fungi	p__Chytridiomycota	c__Chytridiomycetes	o__Chytridiales	f__Chytridiaceae	g__Chytridiaceae_gen_Incertae_sedis	266	0.000116861025003	7.41%
d__Fungi	k__Fungi	p__Ascomycota	c__Saccharomycetes	o__Saccharomycetales	f__Debaryomycetaceae	g__Meyerozyma	265	0.000116421697841	33.33%
d__Fungi	k__Fungi	p__Basidiomycota	c__Agaricomycetes	o__Agaricales	f__Strophariaceae	g__Psilocybe	263	0.000115543043518	18.52%
d__Fungi	k__Fungi	p__Ascomycota	c__Sordariomycetes	o__Hypocreales	f__Clavicipitaceae	g__Metarhizium	252	0.00011071044474	61.11%
d__Fungi	k__Fungi	p__Mortierellomycota	c__Mortierellomycetes	o__Mortierellales	f__Mortierellales_fam_Incertae_sedis	g__Mortierellales_gen_Incertae_sedis	246	0.00010807448177	16.67%
d__Fungi	k__Fungi	p__Ascomycota	c__Eurotiomycetes	o__Chaetothyriales	f__Cyphellophoraceae	g__Cyphellophora	244	0.000107195827446	35.19%
d__Fungi	k__Fungi	p__Ascomycota	c__Dothideomycetes	o__Pleosporales	f__Didymosphaeriaceae	g__Paraconiothyrium	242	0.000106317173123	40.74%
d__Fungi	k__Fungi	p__Ascomycota	c__Dothideomycetes	o__Pleosporales	f__Phaeosphaeriaceae	g__Setophaeosphaeria	241	0.000105877845961	16.67%
d__Fungi	k__Fungi	p__Ascomycota	c__Dothideomycetes	o__Pleosporales	f__Lophiostomataceae	g__Biappendiculispora	239	0.000104999191638	27.78%
d__Fungi	k__Fungi	p__Ascomycota	c__Sordariomycetes	o__Sordariales	f__Podosporaceae	g__Podospora	237	0.000104120537315	14.81%
d__Fungi	k__Fungi	p__Basidiomycota	c__Tremellomycetes	o__Tremellales	f__Bulleribasidiaceae	g__Dioszegia	237	0.000104120537315	37.04%
d__Fungi	k__Fungi	p__Ascomycota	c__Sordariomycetes	o__Sordariales	f__Chaetomiaceae	g__Myceliophthora	235	0.000103241882991	25.93%
d__Fungi	k__Fungi	p__Ascomycota	c__Sordariomycetes	o__Hypocreales	f__Hypocreales_fam_Incertae_sedis	g__Sarocladium	234	0.00010280255583	53.70%
d__Fungi	k__Fungi	p__Ascomycota	c__Leotiomycetes	o__unclassified_c__Leotiomycetes	f__unclassified_c__Leotiomycetes	g__unclassified_c__Leotiomycetes	231	0.000101484574345	29.63%
d__Fungi	k__Fungi	p__Mortierellomycota	c__unclassified_p__Mortierellomycota	o__unclassified_p__Mortierellomycota	f__unclassified_p__Mortierellomycota	g__unclassified_p__Mortierellomycota	231	0.000101484574345	11.11%
d__Fungi	k__Fungi	p__Glomeromycota	c__unclassified_p__Glomeromycota	o__unclassified_p__Glomeromycota	f__unclassified_p__Glomeromycota	g__unclassified_p__Glomeromycota	230	0.000101045247183	11.11%
d__Fungi	k__Fungi	p__Ascomycota	c__Pezizomycetes	o__Pezizales	f__unclassified_o__Pezizales	g__unclassified_o__Pezizales	222	9.75306298897E-5	22.22%
d__Fungi	k__Fungi	p__Ascomycota	c__Sordariomycetes	o__Sordariales	f__Chaetomiaceae	g__Remersonia	219	9.62126484047E-5	24.07%
d__Fungi	k__Fungi	p__Ascomycota	c__Sordariomycetes	o__Hypocreales	f__Niessliaceae	g__Niesslia	216	9.48946669197E-5	27.78%
d__Fungi	k__Fungi	p__Basidiomycota	c__Cystobasidiomycetes	o__Cystobasidiomycetes_ord_Incertae_sedis	f__Symmetrosporaceae	g__Symmetrospora	209	9.18193767881E-5	48.15%
d__Fungi	k__Fungi	p__Ascomycota	c__Leotiomycetes	o__Helotiales	f__Dermateaceae	g__Pyrenopeziza	202	8.87440866564E-5	24.07%
d__Fungi	k__Fungi	p__Ascomycota	c__Sordariomycetes	o__Glomerellales	f__Plectosphaerellaceae	g__Acrostalagmus	199	8.74261051714E-5	31.48%
d__Fungi	k__Fungi	p__Basidiomycota	c__Agaricomycetes	o__Agaricales	f__Psathyrellaceae	g__unclassified_f__Psathyrellaceae	193	8.47901422014E-5	33.33%
d__Fungi	k__Fungi	p__Basidiomycota	c__Microbotryomycetes	o__Sporidiobolales	f__Sporidiobolaceae	g__Rhodotorula	189	8.30328335548E-5	25.93%
d__Fungi	k__Fungi	p__Ascomycota	c__Sordariomycetes	o__Trichosphaeriales	f__unclassified_o__Trichosphaeriales	g__unclassified_o__Trichosphaeriales	188	8.25935063931E-5	22.22%
d__Fungi	k__Fungi	p__Ascomycota	c__Sordariomycetes	o__Sordariales	f__Chaetomiaceae	g__Thermothielavioides	186	8.17148520698E-5	27.78%
d__Fungi	k__Fungi	p__Ascomycota	c__Pezizomycetes	o__Pezizales	f__Pyronemataceae	g__Scutellinia	185	8.12755249081E-5	12.96%
d__Fungi	k__Fungi	p__Ascomycota	c__Sordariomycetes	o__Magnaporthales	f__Magnaporthaceae	g__Arxiella	182	7.99575434231E-5	31.48%
d__Fungi	k__Fungi	p__Ascomycota	c__Sordariomycetes	o__Hypocreales	f__Hypocreales_fam_Incertae_sedis	g__Acremonium	178	7.82002347764E-5	51.85%
d__Fungi	k__Fungi	p__Ascomycota	c__Dothideomycetes	o__Pleosporales	f__Melanommataceae	g__Sporidesmiella	174	7.64429261298E-5	38.89%
d__Fungi	k__Fungi	p__Ascomycota	c__Sordariomycetes	o__Glomerellales	f__Plectosphaerellaceae	g__unclassified_f__Plectosphaerellaceae	169	7.42462903214E-5	9.26%
d__Fungi	k__Fungi	p__Ascomycota	c__Sordariomycetes	o__Sordariales	f__Podosporaceae	g__Triangularia	163	7.16103273515E-5	12.96%
d__Fungi	k__Fungi	p__Ascomycota	c__Sordariomycetes	o__Sordariales	f__Chaetomiaceae	g__Chaetomidium	161	7.07316730281E-5	9.26%
d__Fungi	k__Fungi	p__Ascomycota	c__Dothideomycetes	o__Pleosporales	f__Didymellaceae	g__Neodidymelliopsis	152	6.67777285731E-5	22.22%
d__Fungi	k__Fungi	p__Ascomycota	c__Sordariomycetes	o__Sordariales	f__Chaetomiaceae	g__Collariella	152	6.67777285731E-5	31.48%
d__Fungi	k__Fungi	p__Monoblepharomycota	c__Monoblepharidomycetes	o__Monoblepharidomycetes_ord_Incertae_sedis	f__Monoblepharidomycetes_fam_Incertae_sedis	g__Monoblepharidomycetes_gen_Incertae_sedis	152	6.67777285731E-5	40.74%
d__Fungi	k__Fungi	p__Ascomycota	c__Pezizomycetes	o__Pezizales	f__Ascobolaceae	g__Ascobolus	150	6.58990742498E-5	29.63%
d__Fungi	k__Fungi	p__Glomeromycota	c__Paraglomeromycetes	o__Paraglomerales	f__Pervetustaceae	g__Pervetustus	150	6.58990742498E-5	27.78%
d__Fungi	k__Fungi	p__Chytridiomycota	c__Chytridiomycetes	o__Chytridiales	f__Chytridiales_fam_Incertae_sedis	g__Chytridiales_gen_Incertae_sedis	145	6.37024384415E-5	44.44%
d__Fungi	k__Fungi	p__Basidiomycota	c__Agaricomycetes	o__Trechisporales	f__Hydnodontaceae	g__Trechispora	143	6.28237841181E-5	11.11%
d__Fungi	k__Fungi	p__Basidiomycota	c__Cystobasidiomycetes	o__Erythrobasidiales	f__Erythrobasidiaceae	g__Erythrobasidium	140	6.15058026332E-5	18.52%
d__Fungi	k__Fungi	p__Basidiomycota	c__Agaricomycetes	o__Agaricales	f__Strophariaceae	g__Stropharia	137	6.01878211482E-5	20.37%
d__Fungi	k__Fungi	p__Ascomycota	c__Dothideomycetes	o__Dothideomycetes_ord_Incertae_sedis	f__Eremomycetaceae	g__Eremomycetaceae_gen_Incertae_sedis	136	5.97484939865E-5	22.22%
d__Fungi	k__Fungi	p__Ascomycota	c__Eurotiomycetes	o__unclassified_c__Eurotiomycetes	f__unclassified_c__Eurotiomycetes	g__unclassified_c__Eurotiomycetes	133	5.84305125015E-5	31.48%
d__Fungi	k__Fungi	p__Glomeromycota	c__Archaeosporomycetes	o__Archaeosporales	f__unclassified_o__Archaeosporales	g__unclassified_o__Archaeosporales	132	5.79911853398E-5	12.96%
d__Fungi	k__Fungi	p__Ascomycota	c__Sordariomycetes	o__Microascales	f__Microascaceae	g__Pseudallescheria	128	5.62338766932E-5	29.63%
d__Fungi	k__Fungi	p__Ascomycota	c__Dothideomycetes	o__Pleosporales	f__Pleosporales_fam_Incertae_sedis	g__Aaosphaeria	125	5.49158952082E-5	27.78%
d__Fungi	k__Fungi	p__Basidiomycota	c__Agaricomycetes	o__Agaricales	f__Lycoperdaceae	g__Holocotylon	120	5.27192593998E-5	31.48%
d__Fungi	k__Fungi	p__Ascomycota	c__Sordariomycetes	o__Hypocreales	f__Nectriaceae	g__Ilyonectria	118	5.18406050765E-5	29.63%
d__Fungi	k__Fungi	p__Ascomycota	c__Sordariomycetes	o__Hypocreales	f__Nectriaceae	g__Rectifusarium	118	5.18406050765E-5	25.93%
d__Fungi	k__Fungi	p__Ascomycota	c__Eurotiomycetes	o__Onygenales	f__Onygenaceae	g__unclassified_f__Onygenaceae	115	5.05226235915E-5	27.78%
d__Fungi	k__Fungi	p__Ascomycota	c__Sordariomycetes	o__Glomerellales	f__Plectosphaerellaceae	g__Plectosphaerellaceae_gen_Incertae_sedis	112	4.92046421065E-5	22.22%
d__Fungi	k__Fungi	p__Ascomycota	c__Sordariomycetes	o__Conioscyphales	f__Conioscyphaceae	g__Conioscypha	109	4.78866606215E-5	18.52%
d__Fungi	k__Fungi	p__Ascomycota	c__Eurotiomycetes	o__Chaetothyriales	f__unclassified_o__Chaetothyriales	g__unclassified_o__Chaetothyriales	108	4.74473334599E-5	24.07%
d__Fungi	k__Fungi	p__Basidiomycota	c__Microbotryomycetes	o__Leucosporidiales	f__Leucosporidiaceae	g__Leucosporidium	107	4.70080062982E-5	33.33%
d__Fungi	k__Fungi	p__Ascomycota	c__Leotiomycetes	o__Helotiales	f__Helotiales_fam_Incertae_sedis	g__Roesleria	105	4.61293519749E-5	20.37%
d__Fungi	k__Fungi	p__Basidiomycota	c__Agaricomycetes	o__Tremellodendropsidales	f__Tremellodendropsidales_fam_Incertae_sedis	g__Tremellodendropsidales_gen_Incertae_sedis	103	4.52506976515E-5	11.11%
d__Fungi	k__Fungi	p__Ascomycota	c__Sordariomycetes	o__Hypocreales	f__Nectriaceae	g__Paracremonium	102	4.48113704899E-5	16.67%
d__Fungi	k__Fungi	p__Chytridiomycota	c__Chytridiomycetes	o__Chytridiomycetes_ord_Incertae_sedis	f__Chytridiomycetes_fam_Incertae_sedis	g__Chytridiomycetes_gen_Incertae_sedis	101	4.43720433282E-5	14.81%
d__Fungi	k__Fungi	p__Glomeromycota	c__Glomeromycetes	o__Glomerales	f__Glomeraceae	g__Septoglomus	99	4.34933890049E-5	12.96%
d__Fungi	k__Fungi	p__Basidiomycota	c__Microbotryomycetes	o__Sporidiobolales	f__Sporidiobolaceae	g__Sporobolomyces	92	4.04180988732E-5	24.07%
d__Fungi	k__Fungi	p__Ascomycota	c__Dothideomycetes	o__Pleosporales	f__Dictyosporiaceae	g__Dictyosporium	91	3.99787717115E-5	31.48%
d__Fungi	k__Fungi	p__Basidiomycota	c__Agaricomycetes	o__Agaricales	f__Psathyrellaceae	g__Coprinopsis	91	3.99787717115E-5	22.22%
d__Fungi	k__Fungi	p__Ascomycota	c__Dothideomycetes	o__Pleosporales	f__Pleosporaceae	g__Dendryphiella	85	3.73428087416E-5	27.78%
d__Fungi	k__Fungi	p__Chytridiomycota	c__Rhizophydiomycetes	o__Rhizophydiales	f__unclassified_o__Rhizophydiales	g__unclassified_o__Rhizophydiales	83	3.64641544182E-5	18.52%
d__Fungi	k__Fungi	p__Ascomycota	c__Sordariomycetes	o__Sordariales	f__Chaetomiaceae	g__Chrysanthotrichum	81	3.55855000949E-5	16.67%
d__Fungi	k__Fungi	p__Basidiomycota	c__Agaricomycetes	o__Agaricales	f__Lycoperdaceae	g__Disciseda	81	3.55855000949E-5	18.52%
d__Fungi	k__Fungi	p__Ascomycota	c__Dothideomycetes	o__Pleosporales	f__Dictyosporiaceae	g__Pseudocoleophoma	79	3.47068457716E-5	29.63%
d__Fungi	k__Fungi	p__Basidiomycota	c__Agaricomycetes	o__Agaricales	f__Pleurotaceae	g__Hohenbuehelia	76	3.33888642866E-5	20.37%
d__Fungi	k__Fungi	p__Ascomycota	c__Sordariomycetes	o__Pisorisporiales	f__unclassified_o__Pisorisporiales	g__unclassified_o__Pisorisporiales	72	3.16315556399E-5	16.67%
d__Fungi	k__Fungi	p__Basidiomycota	c__Tremellomycetes	o__Tremellales	f__Bulleraceae	g__Bullera	69	3.03135741549E-5	16.67%
d__Fungi	k__Fungi	p__Ascomycota	c__Dothideomycetes	o__Pleosporales	f__Phaeosphaeriaceae	g__Chaetosphaeronema	68	2.98742469932E-5	11.11%
d__Fungi	k__Fungi	p__Chytridiomycota	c__Chytridiomycota_cls_Incertae_sedis	o__Chytridiomycota_ord_Incertae_sedis	f__Chytridiomycota_fam_Incertae_sedis	g__Chytridiomycota_gen_Incertae_sedis	63	2.76776111849E-5	14.81%
d__Fungi	k__Fungi	p__Ascomycota	c__Eurotiomycetes	o__Onygenales	f__Onygenaceae	g__Keratinophyton	61	2.67989568616E-5	20.37%
d__Fungi	k__Fungi	p__Ascomycota	c__Sordariomycetes	o__Hypocreales	f__Hypocreales_fam_Incertae_sedis	g__Emericellopsis	59	2.59203025383E-5	16.67%
d__Fungi	k__Fungi	p__Basidiomycota	c__Cystobasidiomycetes	o__Cystobasidiales	f__Cystobasidiaceae	g__Occultifur	58	2.54809753766E-5	22.22%
d__Fungi	k__Fungi	p__Basidiomycota	c__Tremellomycetes	o__Tremellales	f__Bulleribasidiaceae	g__Bulleribasidium	58	2.54809753766E-5	18.52%
d__Fungi	k__Fungi	p__Ascomycota	c__Leotiomycetes	o__Helotiales	f__Helotiales_fam_Incertae_sedis	g__Leptodophora	57	2.50416482149E-5	16.67%
d__Fungi	k__Fungi	p__Ascomycota	c__Sordariomycetes	o__Xylariales	f__Apiosporaceae	g__Apiospora	56	2.46023210533E-5	27.78%
d__Fungi	k__Fungi	p__Ascomycota	c__Sordariomycetes	o__Sordariales	f__Naviculisporaceae	g__Rhypophila	54	2.37236667299E-5	5.56%
d__Fungi	k__Fungi	p__Basidiomycota	c__Geminibasidiomycetes	o__Geminibasidiales	f__Geminibasidiales_fam_Incertae_sedis	g__Geminibasidiales_gen_Incertae_sedis	51	2.24056852449E-5	7.41%
d__Fungi	k__Fungi	p__Ascomycota	c__Leotiomycetes	o__Helotiales	f__Hyaloscyphaceae	g__Clavidisculum	49	2.15270309216E-5	11.11%
d__Fungi	k__Fungi	p__Ascomycota	c__Eurotiomycetes	o__Chaetothyriales	f__Trichomeriaceae	g__Trichomerium	48	2.10877037599E-5	11.11%
d__Fungi	k__Fungi	p__Ascomycota	c__Sordariomycetes	o__Sordariales	f__Lasiosphaeriaceae	g__Zygopleurage	48	2.10877037599E-5	7.41%
d__Fungi	k__Fungi	p__Basidiomycota	c__unclassified_p__Basidiomycota	o__unclassified_p__Basidiomycota	f__unclassified_p__Basidiomycota	g__unclassified_p__Basidiomycota	48	2.10877037599E-5	11.11%
d__Fungi	k__Fungi	p__Basidiomycota	c__Agaricomycetes	o__Polyporales	f__Meruliaceae	g__Scopuloides	46	2.02090494366E-5	20.37%
d__Fungi	k__Fungi	p__Basidiomycota	c__Tremellomycetes	o__Cystofilobasidiales	f__Cystofilobasidiaceae	g__Cystofilobasidium	45	1.97697222749E-5	9.26%
d__Fungi	k__Fungi	p__Ascomycota	c__Sordariomycetes	o__Xylariales	f__Hyponectriaceae	g__unclassified_f__Hyponectriaceae	44	1.93303951133E-5	11.11%
d__Fungi	k__Fungi	p__Ascomycota	c__Dothideomycetes	o__Tubeufiales	f__Tubeufiaceae	g__Helicoma	43	1.88910679516E-5	22.22%
d__Fungi	k__Fungi	p__Ascomycota	c__Sordariomycetes	o__Hypocreales	f__Clavicipitaceae	g__Ustilaginoidea	43	1.88910679516E-5	16.67%
d__Fungi	k__Fungi	p__Ascomycota	c__Sordariomycetes	o__Hypocreales	f__Ophiocordycipitaceae	g__Harposporium	43	1.88910679516E-5	20.37%
d__Fungi	k__Fungi	p__Ascomycota	c__Sordariomycetes	o__Pleurotheciales	f__Pleurotheciaceae	g__Pleurotheciella	41	1.80124136283E-5	9.26%
d__Fungi	k__Fungi	p__Basidiomycota	c__Agaricomycetes	o__Agaricales	f__Strophariaceae	g__Tubaria	41	1.80124136283E-5	12.96%
d__Fungi	k__Fungi	p__Mortierellomycota	c__Mortierellomycetes	o__Mortierellales	f__Mortierellaceae	g__Actinomortierella	41	1.80124136283E-5	5.56%
d__Fungi	k__Fungi	p__Basidiobolomycota	c__Basidiobolomycetes	o__Basidiobolales	f__Basidiobolales_fam_Incertae_sedis	g__Basidiobolales_gen_Incertae_sedis	39	1.71337593049E-5	11.11%
d__Fungi	k__Fungi	p__Basidiomycota	c__Agaricomycetes	o__Agaricales	f__Tricholomataceae	g__Lepista	39	1.71337593049E-5	11.11%
d__Fungi	k__Fungi	p__Ascomycota	c__Dothideomycetes	o__Pleosporales	f__Phaeosphaeriaceae	g__Sclerostagonospora	38	1.66944321433E-5	24.07%
d__Fungi	k__Fungi	p__Ascomycota	c__Sordariomycetes	o__Phomatosporales	f__Phomatosporaceae	g__Phomatospora	38	1.66944321433E-5	12.96%
d__Fungi	k__Fungi	p__Basidiomycota	c__Tremellomycetes	o__Filobasidiales	f__Filobasidiaceae	g__Goffeauzyma	38	1.66944321433E-5	16.67%
d__Fungi	k__Fungi	p__Ascomycota	c__Dothideomycetes	o__Pleosporales	f__Cucurbitariaceae	g__Pyrenochaetopsis	37	1.62551049816E-5	18.52%
d__Fungi	k__Fungi	p__Ascomycota	c__Leotiomycetes	o__Helotiales	f__Helotiaceae	g__Scytalidium	37	1.62551049816E-5	7.41%
d__Fungi	k__Fungi	p__Aphelidiomycota	c__Aphelidiomycetes	o__GS16	f__GS16_fam_Incertae_sedis	g__GS16_gen_Incertae_sedis	36	1.581577782E-5	11.11%
d__Fungi	k__Fungi	p__Basidiomycota	c__Agaricomycetes	o__Agaricales	f__Strophariaceae	g__Agrocybe	35	1.53764506583E-5	11.11%
d__Fungi	k__Fungi	p__Basidiomycota	c__Agaricomycetes	o__Agaricales	f__Strophariaceae	g__Deconica	35	1.53764506583E-5	12.96%
d__Fungi	k__Fungi	p__Ascomycota	c__Eurotiomycetes	o__Chaetothyriales	f__Trichomeriaceae	g__Arthrocladium	33	1.4497796335E-5	7.41%
d__Fungi	k__Fungi	p__Basidiomycota	c__Ustilaginomycetes	o__Ustilaginales	f__Ustilaginaceae	g__Ustilago	33	1.4497796335E-5	18.52%
d__Fungi	k__Fungi	p__Ascomycota	c__Eurotiomycetes	o__Onygenales	f__Onygenaceae	g__Aphanoascus	31	1.36191420116E-5	12.96%
d__Fungi	k__Fungi	p__Ascomycota	c__Eurotiomycetes	o__Onygenales	f__unclassified_o__Onygenales	g__unclassified_o__Onygenales	30	1.317981485E-5	9.26%
d__Fungi	k__Fungi	p__Ascomycota	c__Sordariomycetes	o__Glomerellales	f__Plectosphaerellaceae	g__Sodiomyces	30	1.317981485E-5	18.52%
d__Fungi	k__Fungi	p__Ascomycota	c__Dothideomycetes	o__Pleosporales	f__Phaeosphaeriaceae	g__Ophiosphaerella	29	1.27404876883E-5	5.56%
d__Fungi	k__Fungi	p__Ascomycota	c__Sordariomycetes	o__Hypocreales	f__Bionectriaceae	g__Gliomastix	29	1.27404876883E-5	18.52%
d__Fungi	k__Fungi	p__Chytridiomycota	c__Spizellomycetes	o__Spizellomycetales	f__Powellomycetaceae	g__Powellomycetaceae_gen_Incertae_sedis	27	1.1861833365E-5	11.11%
d__Fungi	k__Fungi	p__Ascomycota	c__Leotiomycetes	o__Thelebolales	f__Thelebolaceae	g__Cleistothelebolus	26	1.14225062033E-5	7.41%
d__Fungi	k__Fungi	p__Ascomycota	c__Sordariomycetes	o__Chaetosphaeriales	f__Chaetosphaeriaceae	g__Chaetosphaeria	25	1.09831790416E-5	16.67%
d__Fungi	k__Fungi	p__Basidiomycota	c__Agaricomycetes	o__Corticiales	f__Corticiaceae	g__Waitea	25	1.09831790416E-5	5.56%
d__Fungi	k__Fungi	p__Chytridiomycota	c__Rhizophydiomycetes	o__Rhizophydiales	f__Alphamycetaceae	g__Betamyces	23	1.01045247183E-5	7.41%
d__Fungi	k__Fungi	p__Blastocladiomycota	c__Blastocladiomycota_cls_Incertae_sedis	o__Blastocladiomycota_ord_Incertae_sedis	f__Blastocladiomycota_fam_Incertae_sedis	g__Blastocladiomycota_gen_Incertae_sedis	22	9.66519755664E-6	9.26%
